# Supplementary material for: Representing Normal and Abnormal Physiology as Routes of Flow in ApiNATOMY
Source: Front Physiol. 2022 Apr 25;13:795303. doi: 10.3389/fphys.2022.795303 (PMC9083405; doi:10.3389/fphys.2022.795303)
Supplement: Supplementary Table 1 — Pairwise-transfer pathology matrix. See spreadsheet to access the full details of this matrix. [file Data_Sheet_1.XLSX]

## Sheet: Fluids
KEY:		No known examples
	N	Normal connection
	[A,B,C] Category of pathological transfer	Category of pathological transfer
	CSF	Endoneurial fluid	Neuron cytosol	Synovium	Airway	Reproductive	Urinary	Bile	Pancreatic	Oesophagus	Stomach	Duodenum	Jejunum	Ileum	Colon	Lymph	Blood	Salivary	Nasal Pharyngeal	Tears	Purkinje/SA	Marrow	Skin	Ear canal	Lactiferous	Pleural	Pericardial	Peritoneal	Oral Cavity
CSF	N; [A] Obstructive hydrocephalus	[B] Optic neuritis leading to multiple sclerosis	[A] Amyloid deposition; [B] Brain abscess; [C] Multiple scelrosis	[C] Spinal epidural abscess leading to vertebral synovitis and osteomyelitis											[C] Spinal meningocele with CSF proctorrhea [https://pubmed.ncbi.nlm.nih.gov/29572171/]	N; [A] Alzheimer's disease	N; [A] Amyloid deposition; Intracranial oedema; Hemorrhagic hydrocephalus; [B] Meningitis leading to, or caused by, Septicemia, Viremia, Bacteremia; [C] Hemorrhagic stroke		[C] Skull fracture leading to CSF Rhinorrheoa			[C] Epidural abscess leading to vertebral synovitis and osteomyelitis	[C] Myelomeningocele leakage in spina bifida	[C] Skull fracture leading to CSF otorrheoa
Endoneurial fluid		N; [A] Blockage caused by schwannoma invasion of nerve sheath	N; [A] Amyloid deposition; [C] Neuritis	[C] Joint inflammation leading to joint neuropathy e.g. Rheumatoid arthritis	[C] Pancoast tumour infiltrating cervical ganglia leading to Horner's Syndrome [https://pubmed.ncbi.nlm.nih.gov/30683661/]; Perineurial invasion by lung cancer [https://pubmed.ncbi.nlm.nih.gov/21334917/]	[C] Perineural invasion by prostate cancer [https://www.ncbi.nlm.nih.gov/pmc/articles/PMC1476100/]	[C] Perineural invasion by kidney cancer [https://pubmed.ncbi.nlm.nih.gov/26844879/]	[C] Perineural invasion by hepatic cancer [https://www.ncbi.nlm.nih.gov/pmc/articles/PMC4483997/]	[C] Perineural invasion by pancreatic cancer [https://pubmed.ncbi.nlm.nih.gov/11741178/]	[C] Perineural invasion by esophageal cancer [https://www.ncbi.nlm.nih.gov/pmc/articles/PMC4802032/]	[C] Perineural invasion by gastric cancer [https://www.ncbi.nlm.nih.gov/pmc/articles/PMC3931634/]	[C] Perineural invasion by duodenal cancer [https://pubmed.ncbi.nlm.nih.gov/22005894/]			[C] Perineural invasion by colonic cancer [https://pubmed.ncbi.nlm.nih.gov/26426380/]	N; [A] Lymphedema	N; [A] Amyloid deposition; Oedema; [B] Autoimmune neuropathy; [C] Vasculitic neuropathy	[C] Perineural invasion by salivary gland cancer [https://pubmed.ncbi.nlm.nih.gov/29337642/]	[C] Perineural invasion by nasopharyngeal cancer [https://pubmed.ncbi.nlm.nih.gov/8918398/]				[C] Perineural invasion by skin cancer [https://www.ncbi.nlm.nih.gov/pmc/articles/PMC5657475/]		[C] Perineural invasion by breast cancer [https://pubmed.ncbi.nlm.nih.gov/20175368/]	[C] Perineural invasion by mesothelioma [https://pubmed.ncbi.nlm.nih.gov/16850102/]	[C] Perineural invasion by mesothelioma [https://pubmed.ncbi.nlm.nih.gov/16850102/]	[C] Perineural invasion by mesothelioma [https://pubmed.ncbi.nlm.nih.gov/16850102/]	[C] Perineural invasion by oral cancer [https://pubmed.ncbi.nlm.nih.gov/28359633/]
Neuron cytosol			N; [A] Tauopathy
Synovium				N; [A] Adhesions [https://pubmed.ncbi.nlm.nih.gov/10685796/]												N; [A] Lymphedema	N; [A] Amyloid deposition; Oedema; [B] Septic arthritis leading to, or caused by, Septicemia, Viremia, Bacteremia; [C] Intrarticular haemorrhage						[C] Septic arthritis with cutaneous fistula
Airway					N; [A] Blockage caused by tumour of airways; Pneumonia; Bronchitis					N; Tracheo-esophageal fistula [https://www.ncbi.nlm.nih.gov/pmc/articles/PMC4700364/]						N; [A] Lymphedema; [B] Tumour invasion	N; [A] Amyloid deposition; Oedema; Pulmonary fibrosis; Acute respiratory distress; [B] Pulmonary embolism; Pneumonia or Bronchitis leading to, or caused by, Septicemia, Viremia, Bacteremia; Blood-borne tumour metastasis; [C] Hemoptisis		N; [A] Choking; [B] Aspiration pneumonia							[B] Pleural invasion by lung cancer [https://pubmed.ncbi.nlm.nih.gov/21334917/]; [C] Pneumothorax	[B] Pericardial invasion by lung cancer [https://pubmed.ncbi.nlm.nih.gov/21095307/]
Reproductive						N; [A] Blockage caused by tumour of reprodutive tract; Scarring caused by genital STDs	N; Prostatic hypertrophy; Vesicovaginal reflux [https://www.ncbi.nlm.nih.gov/pmc/articles/PMC2766889/]; Vesicovaginal fistula; Vesicouterine fistula								[C] Colouterine fistula	N; [A] Lymphedema; [B] Tumour invasion	N; [A] Amyloid deposition; Oedema; [B] Septic orchitis, salpingitis or endometritis leading to, or caused by, Septicemia, Viremia, Bacteremia; Blood-borne tumour metastasis; [C] Chocolate cyst		[B] Oral STDs				[B] Molluscum contagiosum					[B] Uterine or Ovarian Tumour invasion; [C] Ruptured ovarian cyst	[B] Oral STDs
Urinary							N; [A] Obstruction due to kidney stone; Frequency due to urinary tract infection; Urinary incontinence					[C] Renoalimentary fistula [https://www.ncbi.nlm.nih.gov/pmc/articles/PMC5854929/]	[C] Renoalimentary fistula [https://www.ncbi.nlm.nih.gov/pmc/articles/PMC5854929/]	[C] Renoalimentary fistula [https://www.ncbi.nlm.nih.gov/pmc/articles/PMC5854929/]	[B] Urinary tract infection of fecal origin; [C] Renoalimentary fistula [https://www.ncbi.nlm.nih.gov/pmc/articles/PMC5854929/]	N; [A] Lymphedema; [B] Tumour invasion	N; [A] Amyloid deposition; Oedema; [B] Urinary Tract Infection leading to, or caused by, Septicemia, Viremia, Bacteremia; Blood-borne tumour metastasis; [C] Hematuria						[C] Renocutaneous fistula					[B] Septic peritonitis causing nephritis; Septic nephritis causing peritonitis
Bile								N; [A] Gallstone; Cholecystitis	[C] Biliary pancreatic reflux		[C] Bile reflux; Cholecystogastric fistula [https://www.ncbi.nlm.nih.gov/pmc/articles/PMC6893000/]	N; [A] Tumour of Oddi	[C] Cholecystoenteric fistula [https://www.ncbi.nlm.nih.gov/pmc/articles/PMC2702960/]	[C] Cholecystoenteric fistula [https://www.ncbi.nlm.nih.gov/pmc/articles/PMC2702960/]	[C] Cholecystoenteric fistula [https://www.ncbi.nlm.nih.gov/pmc/articles/PMC2702960/]	N; [A] Lymphedema; [B] Tumour invasion	N; [A] Amyloid deposition; Oedema; Obstructive Jaundice; [B] Septic cholecystitis leading to, or caused by, Septicemia, Viremia, Bacteremia; [C] Hemorrhagic cholecystitis [https://www.ncbi.nlm.nih.gov/pmc/articles/PMC4575003/]						[C] Cholecystocutaneous fistula [https://pubmed.ncbi.nlm.nih.gov/33082947/]					[C] Biliary peritonitis following gallbladder perforation [https://www.ncbi.nlm.nih.gov/pmc/articles/PMC5039139/]
Pancreatic									N; [A] Pancreatic tumour		[C] Pancreaticogastric fistula [https://pubmed.ncbi.nlm.nih.gov/28363769/]	N; [A] Tumour of Oddi; [C] Pancreaticoduodenal fistula [https://www.ncbi.nlm.nih.gov/pmc/articles/PMC4998824/]	[C] Pancreaticojejunal fistula [https://www.ncbi.nlm.nih.gov/pmc/articles/PMC4998824/]		[C] Pancreaticocolonic fistula [https://pubmed.ncbi.nlm.nih.gov/29487640/]	N; [A] Lymphedema; [B] Tumour invasion	N; [A] Amyloid deposition; Oedema; [B] Blood-borne tumour metastasis						[C] Pancreatico-cutaneous fistula [https://www.ncbi.nlm.nih.gov/books/NBK7003/]			[C] Internal pancreatic fistula [https://www.ncbi.nlm.nih.gov/books/NBK560871/]	[C] Internal pancreatic fistula [https://www.ncbi.nlm.nih.gov/books/NBK560871/]	[C] Internal pancreatic fistula [https://www.ncbi.nlm.nih.gov/books/NBK560871/]
Oesophagus										N; [A] Esophageal web; Esophageal atresia; Esophageal stricture; Achalasia	N; [A] Achalasia; [C] Gastroesophageal reflux					N; [A] Lymphedema; [B] Tumour invasion	N; [A] Amyloid deposition; Oedema; [B] Blood-borne tumour metastasis; [C] Bleeding esophageal varicies		N; [A] Dysphagia							[C] Esophageal rupture causing pneumothorax [https://pubmed.ncbi.nlm.nih.gov/25589955/]	[C] Pericardial effusion caused by esophageal perforation [https://pubmed.ncbi.nlm.nih.gov/834064/]
Stomach											N; [A] Altered emptying due to gastritis; Pyloric hypertrophy	N; [A] Dumping syndrome [https://pubmed.ncbi.nlm.nih.gov/29261889/]	[C] Gastrojejunal fistula [https://www.ncbi.nlm.nih.gov/pmc/articles/PMC4065912/]	[C] Gastroileal fistula [https://pubmed.ncbi.nlm.nih.gov/6852467/]	[C] Gastrocolic fistula [https://pubmed.ncbi.nlm.nih.gov/942126/]	N; [A] Lymphedema; [B] Tumour invasion	N; [A] Amyloid deposition; Oedema; [B] Blood-borne tumour metastasis; [C] Bleeding gastric ulcer						[C] Gastrocutaneous fistula [https://www.ncbi.nlm.nih.gov/pmc/articles/PMC1396493/]; Gastrostomy			[C] Gastropleural fistula [https://www.ncbi.nlm.nih.gov/pmc/articles/PMC2732079/]	[C] Gastropericardial fistula [https://pubmed.ncbi.nlm.nih.gov/15333561/]	[C] Perforated gastric ulcer [https://www.ncbi.nlm.nih.gov/books/NBK538326/]
Duodenum												N; [A] Intestinal obstruction	N	[C] Duodeno-ileal fistula [https://www.ncbi.nlm.nih.gov/pmc/articles/PMC5798150/]	[C] Duodenocolic fistula [https://pubmed.ncbi.nlm.nih.gov/942126/]	N; [A] Lymphedema; [B] Tumour invasion	N; [A] Amyloid deposition; Oedema; Malabsorption due to coeliac disease; [B] Blood-borne tumour metastasis; [C] Bleeding duodenal ulcer; Mucosal breakdown due to mesenteric ischemia						[C] Duodenocutaneous fistula [https://www.ncbi.nlm.nih.gov/pmc/articles/PMC2428490/]					[C] Perforated duodenal ulcer [https://www.ncbi.nlm.nih.gov/books/NBK538326/]
Jejunum													N; [A] Intestinal hurry due to enteritis; Intestinal obstruction	N	[C] Jejunocolic fistula [https://www.ncbi.nlm.nih.gov/pmc/articles/PMC3166684/]	N; [A] Lymphedema; [B] Tumour invasion	N; [A] Amyloid deposition; Oedema; Malabsorption due to coeliac disease; [B] Blood-borne tumour metastasis; [C] Mucosal breakdown due to mesenteric ischemia; Hemorrhagic enterocolitis [https://pubmed.ncbi.nlm.nih.gov/12640523/]						[C] Enterocutaneous fistula [https://www.ncbi.nlm.nih.gov/pmc/articles/PMC4882173/]					[C] Intestinal perforation [https://www.ncbi.nlm.nih.gov/books/NBK538191/]
Ileum														N; [A] Intestinal hurry due to enteritis; Intestinal obstruction	N	N; [A] Lymphedema; [B] Tumour invasion	N; [A] Amyloid deposition; Oedema; Malabsorption due to coeliac disease; [B] Blood-borne tumour metastasis; [C] Mucosal breakdown due to mesenteric ischemia; Hemorrhagic enterocolitis [https://pubmed.ncbi.nlm.nih.gov/12640523/]						[C] Enterocutaneous fistula [https://www.ncbi.nlm.nih.gov/pmc/articles/PMC4882173/]					[C] Intestinal perforation [https://www.ncbi.nlm.nih.gov/books/NBK538191/]
Colon															N; [A] Diarrhoea due to colitis; Intestinal obstruction; Fecal incontinence; Multiple polyposis coli; Diverticular disease	N; [A] Lymphedema; [B] Tumour invasion	N; [A] Amyloid deposition; Oedema; [B] Blood-borne tumour metastasis; [C] Mucosal breakdown due to mesenteric ischemia; Ulcerative colitis; Bleeding hemorrhoids; Hemorrhagic enterocolitis [https://pubmed.ncbi.nlm.nih.gov/12640523/]						[C] Enterocutaneous fistula [https://www.ncbi.nlm.nih.gov/pmc/articles/PMC4882173/]; Colostomy			[C] Fecopneumothorax		[C] Intestinal perforation [https://www.ncbi.nlm.nih.gov/books/NBK538191/]
Lymph																N; [A] Lymphedema; [B] Tumour invasion	N; [B] Tumour metastasis	N; [A] Lymphedema; [B] Tumour invasion	N; [A] Lymphedema; [B] Tumour invasion; Bacterial or viral tonsillitis; Bacterial or viral adenitis	N; [B] Tumour invasion	N; [A] Lymphedema		N; [A] Lymphedema; [B] Tumour invasion	N; [A] Lymphedema; [B] Tumour invasion	N; [A] Lymphedema; [B] Tumour invasion	N; [A] Lymphedema; [B] Tumour invasion	N; [A] Lymphedema; [B] Tumour invasion	N; [A] Lymphedema; [B] Tumour invasion	N; [A] Lymphedema; [B] Tumour invasion
Blood																	N; [A] Hypertension; Atherosclerosis; Thrombosis; Embolsim; Arteriovenous shunt; Venous valvular insufficiency; Cardiac valvular stenosis; Patent ductus arteriosus	N; [A] Amyloid deposition; Oedema; [B] Blood-borne tumour metastasis;	N; [A] Amyloid deposition; Oedema; [B] Blood-borne tumour metastasis; [C] Nose bleed	N; [A] Amyloid deposition; Oedema; [B] Blood-borne tumour metastasis; [C] Hemolacria	N; [A] Amyloid deposition; Oedema	N; [A] Amyloid deposition; Oedema; [B] Blood-borne tumour metastasis; Fat embolism; [C] Complicated fracture	N; [A] Amyloid deposition; Oedema; [B] Blood-borne tumour metastasis; [C] External hemorrhage	N; [A] Amyloid deposition; Oedema; [B] Blood-borne tumour metastasis; [C] External hemorrhage	N; [A] Amyloid deposition; Oedema; [B] Blood-borne tumour metastasis; [C] Hemolactation	N; [A] Amyloid deposition; Oedema; Hydrostatic pleural effusion; [B] Blood-borne tumour metastasis; [C] Hemothorax	N; [A] Amyloid deposition; Oedema; Hydrostatic pericardial effusion; [B] Blood-borne tumour metastasis; [C] Hemopericardium leading to pericardial tamponade	N; [A] Amyloid deposition; Hydrostatic ascites; [B] Blood-borne tumour metastasis; [C] Peritoneal bleeding	N; [A] Amyloid deposition; Oedema; [B] Blood-borne tumour metastasis; [C] Bleeding gums
Salivary																		N; [A] Sialolithiasis	N				[C] Salivary-cutaneous fistula						N
Nasal Pharyngeal																			N; [A] Nasopharyngioma; Nasal polyps; Blocked eustachian tube	N			N	[C] Perforated ear drum					N
Tears																				N; [A] Dacryolithiasis			N
Purkinje/SA																					N; [A] Heart block
Marrow																						N	[C] Open fracture
Skin																							N; [B] Molluscum contagiosum	N	N	[C] Chest wall puncture	[C] Chest wall puncture	[C] Abdominal wall puncture	N
Ear canal																								N; [A] Wax blockage
Lactiferous																									N; [A] Mastitis	[B] Pleural invasion by breast cancer	[B] Pericardial invasion by breast cancer		N
Pleural																										N; [A] Adhesions	N	N
Pericardial																											N; [A] Adhesions	N
Peritoneal																												N; [A] Adhesions
Oral Cavity																													N; [A] Oral tumour
